# Supplementary material for: A novel Chr1-miR-200 driven whole transcriptome signature shapes tumor immune microenvironment and predicts relapse in early-stage lung adenocarcinoma
Source: J Transl Med. 2023 May 15;21:324. doi: 10.1186/s12967-023-04086-7 (PMC10184345; doi:10.1186/s12967-023-04086-7)
Supplement: Supplementary file 2 — Additional file 2: Table S1. Molecular alteration in the cohort. [file 12967_2023_4086_MOESM2_ESM.xlsx]

## Sheet: Feuil1
Mutations
Mutated genes		Alteration in n cases (%)
	KRAS	42 (39%)
	BRAF	5 (3%)
	NRAS	3 (2%)
	TP53	37 (35%)
	PIK3CA	3 (2%)
	CTNNB1	3 (2%)
	SMAD4	1 (1%)
	STK11	9 (6%)
	EGFR	17 (16%)
	ERBB2	2 (1%)
	AKT1	1 (1%)
	ERBB4	3 (2%)
	PTEN	1 (1%)
	DDR2	1 (1%)
	MAP2K1	1 (1%)
	at least 1 alteration	91 (84%)
	1 alteration	51 (47%)
	2 alterations	30 (28%)
	3 alterations or more	10 (9%)
