# Supplementary material for: A novel Chr1-miR-200 driven whole transcriptome signature shapes tumor immune microenvironment and predicts relapse in early-stage lung adenocarcinoma
Source: J Transl Med. 2023 May 15;21:324. doi: 10.1186/s12967-023-04086-7 (PMC10184345; doi:10.1186/s12967-023-04086-7)
Supplement: Supplementary file 3 — Additional file 3: Table S2: 493 Common genes from unsupervised classification and supervised clustering based on miR-200 s (miR-429) expression. [file 12967_2023_4086_MOESM3_ESM.xls]

## Sheet: Supp Table 2
Unsupervised Custering Gene dataset	Supervised miR200 Classification Gene dataset	Common genes unsupervised/supervised Gene dataset
XIST	MUC5AC	MUC5AC
PGC	MUCL3	MUCL3
RPS4Y1	BPIFA1	BPIFA1
BPIFA1	PGC	PGC
SCGB1A1	CLDN18	CLDN18
USP9Y	PSCA	PSCA
MSMB	REG4	REG4
MUC5AC	LGALS4	LGALS4
PAEP	VSIG2	VSIG2
SPINK1	MYRF	MYRF
CALCA	TFF1	TFF1
TXLNGY	MT1G	MT1G
DSCAM.AS1	S100A8	S100A8
DDX3Y	AKR1C1	AKR1C1
ASCL1	SLC1A7	SLC1A7
S100P	SMIM24	SMIM24
AKR1C2	AQP5	AQP5
TM4SF4	AKR1C2	AKR1C2
KDM5D	XIRP1	XIRP1
IGHG4	FGB	FGB
TFF1	PTPRZ1	PTPRZ1
SCGB3A1	FOXA3	FOXA3
MUC5B	IGF2	IGF2
KIF1A	LHFPL3-AS2	RSPO3
EIF1AY	RSPO3	USH1C
HLA.DRB6	USH1C	CYP3A5
FGB	CYP3A5	VSIG1
AKR1C1	VSIG1	CTSE
AQP5	CTSE	CES1
PRKY	CES1	S100A9
AKR1B10	S100A9	PLA2G2A
FGA	PLA2G2A	HHIPL2
FGG	HHIPL2	AKR7A3
IGHGP	INS-IGF2	ABCA12
COL11A1	AKR7A3	TNNT1
TCN1	ABCA12	CTNND2
SLCO1B3	TNNT1	CHRM3
UTY	CTNND2	DEGS2
SLCO1B3.SLCO1B7	HNF1A-AS1	CA2
FGL1	CHRM3	SYT8
PSCA	DEGS2	ITPKA
MSLN	CA2	H19
MUC16	SYT8	LUZP2
PCSK2	ITPKA	LYPD6B
SFTPC	H19	TNS4
AFAP1.AS1	LUZP2	NMRAL2P
SLC1A7	LYPD6B	ACAN
TFPI2	TNS4	TCHH
MUCL3	NMRAL2P	CTSV
CRLF1	JAKMIP2	DUOX2
BPIFB1	ACAN	BARX1
CEACAM5	TCHH	MFAP5
B3GNT6	CTSV	SCN3A
KLK12	DUOX2	SOX11
UGT1A1	BARX1	MAB21L4
PCP4	SRRM3	GGTLC1
UGT1A10	MFAP5	NEFH
BARX1	PRDM16-DT	MUC16
SCGB3A2	ZNF185	AKR7L
CPS1	SCN3A	RHOV
HLA.DRB5	SOX11	CYP4F3
PRAME	MAB21L4	S100A12
COL25A1	GGTLC1	FGA
LGSN	NEFH	PKP1
GPX2	MUC16	FAIM2
TFF3	AKR7L	IGHG2
GSTA1	APLP1	CYP2C18
IGHD	RHOV	C4BPA
ALDH3A1	CYP4F3	ERN2
UGT1A6	S100A12	ONECUT2
BRDT	FGA	DNER
HHLA2	PKP1	COL11A1
CYP24A1	FAIM2	SGCA
LY6K	IGHG2	SFTPC
VSIG1	CYP2C18	RPS29P11
BPIFB2	GATA6-AS1	SHH
AZGP1	C4BPA	ATG9B
UGT1A4	ERN2	MFSD4A
MMP13	ONECUT2	KIAA0319
EREG	DNER	TSPAN8
CLDN18	COL11A1	FAM177B
IL37	SGCA	RASSF9
CLDN2	PLLP	TMPRSS3
UGT1A7	SFTPC	SPRR1B
POU6F2	RPS29P11	BHMT2
ABCA4	SHH	LINC01133
WIF1	ATG9B	UCHL1
PCSK1	MFSD4A	PPP1R1B
UGT1A3	KIAA0319	FGFR3
UGT1A8	TSPAN8	CLDN2
UGT1A5	FAM177B	BAAT
UGT1A9	RASSF9	CILP
IGLC7	TMPRSS3	CCL20
KLK11	SPRR1B	ACE2
EEF1A2	BHMT2	GJB2
PIK3C2G	SULT1C2	HABP2
IGLV3.10	SMPD3	PIK3C2G
HOXC10	LINC01133	CPS1
SMOC1	UCHL1	GREM1
ZFY	PPP1R1B	RNF183
SPRR1B	ENTPD2	SCTR
CTNND2	FGFR3	AKR1B10
DRAIC	CLDN2	TWIST1
LINC01436	BAAT	REG1A
PITX2	CILP	KCNE4
TTTY14	CCL20	TUBB2B
TNNT1	VILL	LRRC15
ERN2	ANKRD65	PRDM16
TNNC2	ACE2	NLRP2
IGHG3	GJB2	TMPRSS6
GKN2	HABP2	TMPRSS4
SPTB	PIK3C2G	SCG2
UCN3	AKAP12	VIL1
SST	CPS1	SPP1
PTPRZ1	GREM1	RIMS2
MUC13	RNF183	PLA2G1B
RIMS2	SCTR	MS4A8
ADH1C	CAPN5	CABYR
CHGB	AKR1B10	CBR3
MUC21	TWIST1	NRK
SPP1	REG1A	FOSL1
CYP4B1	KCNE4	SHOX2
CTSE	PRR4	C1orf116
SYT12	TUBB2B	COL12A1
ERICH3	LRRC15	IGHGP
AKR1C3	PRDM16	CYP4B1
MUC6	NLRP2	IGHG1
SOX11	TMPRSS6	LINC01644
HMGA2	TMPRSS4	PROM1
FAM133A	SCG2	SCN8A
IGLC3	VIL1	CILP2
TFF2	SPP1	ASPN
IGHA2	RIMS2	LYPD3
NTS	PLA2G1B	OLFM4
IGHG2	MS4A8	SLC5A8
HNF1A.AS1	CABYR	IL31RA
ADGRF1	BTBD11	KRT6A
MYBPH	KYNU	SLC2A5
SYT13	CBR3	TRNP1
GJB1	NRK	MMEL1
CLDN10	DOK4	ADCY5
AOC1	FOSL1	ELAPOR1
HLA.DQA2	SHOX2	ESRRG
NPTX1	CYSTM1	CXCL14
PKP1	C1orf116	KLK11
SMC1B	COL12A1	SFRP2
HHIPL2	IGHGP	PLAU
BRINP1	SCX	COL10A1
ANXA10	CYP4B1	SLC44A5
CHIT1	FZD10-AS1	MUC13
KLK7	IGHG1	HSD17B6
SMIM31	GPRC5B	SLC44A4
TUBB2B	FOXO6	OMD
MMP1	REP15	FAM3D
CLDN6	LINC01644	FAM83A
PLA2G10	PROM1	LRRC36
PIGR	SCN8A	LUCAT1
DNAH12	RGS16	COL1A1
CDHR3	CILP2	HBA1
IGHG1	ASPN	AGR3
SERPIND1	LYPD3	C15orf48
CXCL5	NOS3	PHACTR3
CST4	CYP2S1	CFTR
LTF	OLFM4	TNNI3
TFAP2D	SLC5A8	FOXJ1
HGD	IL31RA	SNORA16A
TMEM59L	KRT6A	SNORA16A.1
TRPM8	SLC2A5	CBR1
HOXC9	TRNP1	FGF18
MS4A8	MMEL1	FGFBP1
IGHV3.15	ADCY5	CRYM
TMPRSS6	PTGR1	FAM167A
BCAS1	ELAPOR1	TSPAN1
SPRR2D	ESRRG	PIGR
USP32P1	CXCL14	EGF
LGALS4	KLK11	GEM
CYP3A5	SFRP2	CAPN9
SFTPA2	NPM1P27	KLHDC7B
LINC02864	BEST1	DDIT4L
GP2	LOXL2	AGR2
PLA2G2A	FN1	ARHGEF4
ONECUT2	MAP1B	SRXN1
HP	RORB	SCARNA22
PAX7	PLAU	PKHD1
MAP7D2	EFCAB15P	TDO2
CXCL13	COL10A1	FNDC1
REG1A	SLC44A5	B3GNT7
CT83	MUC13	IL6
DNAH9	HSD17B6	TRIM29
SOX2	SLC44A4	BMP3
SFTPA1	ERO1A	RPL22P16
IVL	OMD	SFRP4
LRP2	FAM3D	PRG4
MS4A15	ANP32BP1	FUT2
DNAJC12	FAM83A	CYP4F12
DNAH11	FRAS1	CFAP221
NMNAT2	LRRC36	CYP4X1
CHRNA5	SEMA3B	SERPINE1
PADI1	LUCAT1	CXCL9
H19	EIF4BP7	PALM3
MUC4	HNF1B	CHIT1
SYT8	COL1A1	STC1
IYD	CCN5	VEGFD
TSPAN8	ADPRHL1	ZNF750
C9orf24	SUCNR1	ANGPTL4
HABP2	ARHGEF16	SLC46A2
STRA6	TXNRD1	BCAS1
ZG16B	EID3	SNCG
FSTL4	USP44	SNORD50B
GGTLC1	HBA1	COL3A1
KLK10	AGR3	CCT8P1
IGLC2	C15orf48	KCNJ15
CD207	PHACTR3	CDKL2
TESC	CFTR	KLK7
AKR7A3	IGLV3-10	HHLA2
FAM3B	TNNI3	IGHM
FDCSP	FOXJ1	CDA
FAR2P1	SNORA16A	FGG
PRMT8	SNORA16A.1	IGFN1
CXCL14	CBR1	DNAJC22
REG4	SELENBP1	SCUBE3
CST1	FTH1P16	TMEM158
MYEOV	CTSK	CYP24A1
VIL1	HSPD1P4	ITGA11
SFTPB	CLIC5	C9orf152
PROM1	FGF18	ENO3
CASC9	FGFBP1	PLA2G10
MMP11	CRYM	SNORD3C
GABBR2	NAMPTP1	FOXA2
B3GAT1.DT	FKBP5	PRUNE2
GGT6	RIMKLB	MIR147B
POU3F2	FAM167A	KIF12
PRG4	TSPAN1	SUSD4
MUC3A	COL6A3	EYA2
IGHM	NID2	KISS1R
NLRP2	PIGR	DOC2A
CFAP46	EGF	CCDC144A
SLC5A8	SMIM6	SERPINA3
SLC6A3	CD274	SYT12
PKHD1	GEM	PLA2G2D
RNF183	CAPN9	PPP2R2C
CHST9	KLHDC7B	SLITRK4
OLFM4	CD109	ACOXL
DEFB1	DDIT4L	ADRA2A
IGF2BP3	ZNF710	CTHRC1
KRT6A	AGR2	CLIC6
GJB6	ARHGEF4	ENO1P1
MB	SRXN1	MMP7
GABRB3	TMSB4Y	MTND1P23
SLC26A9	EEF1A1P11	CHRNA5
DDC	HLA-DRB5	IGFBP3
VWA3A	SCARNA22	ASCL1
B3GALT5	PRRX1	LIPH
DNER	PKHD1	CDHR3
KISS1R	TDO2	MIR646HG
VSIG2	FNDC1	EGLN3
LRRC15	PTCH1	HBA2
SFRP2	B3GNT7	ADAM12
SMIM24	OR7E14P	SLC7A11
CAPN9	IL6	POSTN
LDLRAD1	TRIM29	SAA2
CABYR	BIRC3	RNF128
TMEM229A	GPR143	FRG1GP
PHGR1	GPD1L	GPC6
NOMO3	INAVA	TFF3
C4BPA	PTPN13	POF1B
COL17A1	BMP3	FAM3B
PPP2R2C	MSNP1	SFTA3
BHMT2	FCGR2C	PLA2G4F
CSF3	TENM3	MAPK8IP2
FAM83A	RPL22P16	FRG1EP
FOSB	MAP1A	MMP11
DMRTA2	LSR	PI15
KRT16P1	PYGL	MMP28
MIR9.1HG	DNM1	GJB1
TMEM213	SFRP4	MUC21
PWWP3B	PRG4	NAPSA
ATP6V0A4	CCDC68	UNC5CL
ARX	SLC45A3	KLK8
ALOX12P2	KCNK5	RAD17P1
FEZF1.AS1	FUT2	SPDEF
MMP12	GPR160	HES6
PRSS21	CYP4F12	JAKMIP3
FOXQ1	CFAP221	ST6GALNAC1
SNORD3A	ANO1	RPL5P9
AREG	CYP4X1	ADAMDEC1
LHX9	NECTIN3	ALPK2
CYP2B7P	STC2	PLPP4
TPSAB1	MIR100HG	PHGR1
CA10	SERPINE1	H2BC8
SCGB2A1	CXCL9	XDH
DNAAF1	NOX4	RASGRF1
CCDC144A	C1orf210	PWWP3B
UGT2B15	COL1A2	FXYD3
PLEKHS1	CD163	TCN1
GATD3A	AKR1B1	FOLR1
IGF2	CNTN1	AKR1C3
INS.IGF2	PALM3	CRABP2
SEMA3E	COLCA1	SIX1
ITPKA	CHIT1	ESYT3
LRRN4	STC1	SLITRK5
SLC7A11	SOX6	PNMA3
DLX6.AS1	VEGFD	B3GNT6
NPAS3	FGFR4	SNORD57
GUCY1B2	ZNF750	THBS2
GPR87	ANGPTL4	SPAG17
PEBP4	PBLD	SLC26A9
SLC6A20	ASRGL1	DMRTA1
HOXC6	SNAI2	SERTAD4
KIAA2012	SLC46A2	RAP1GAP
ELAPOR1	BCAS1	RBP4
RHOXF1.AS1	CD300E	PTN
GLB1L3	GJC2	PKP2
HHIP	SNCG	ALDH3A1
RET	SGIP1	SFTPD
DMBT1	SNORD50B	KCND2
CTAG2	SCNN1B	ADAMTS4
GCNT3	COL3A1	NEIL3
ZBBX	DCLK1	COL28A1
PLA2G1B	CCT8P1	HPGD
VTCN1	KCNJ15	VTCN1
HCAR1	CDKL2	SNORD17
AQP3	KLK7	DIO2
ATP6V1C2	HHLA2	NTN1
BPIFA2	KCTD14	VNN1
COMP	PTGER3	BPIFB1
SLC16A9	IGHM	CACNA2D2
KRT81	BMP5	CMBL
NEURL1	CDA	FREM2
IGHV3.33	CDH2	BAALC
USH1C	FGG	SAA1
PTPRT	ITGB3	AQP1
GSTA2	CPXM1	SCEL
ABCC2	ECM1	HAGLR
SCTR	IGFN1	SALL4
C20orf85	DNAJC22	GREB1L
MS4A1	COL5A2	ADAMTS16
HOXC8	SCUBE3	NMNAT2
RASD1	ADAMTSL4	LINC01508
PEG10	SLC4A4	SEC14L6
SYT7	MYL6P3	ATP1B1
SLC28A2	TMEM158	MMP12
IGKC	CYP24A1	LINC01484
SERPINA3	ITGA11	IGHG3
GFRA3	C9orf152	ELFN2
NELL1	ENO3	FHOD3
RNU2.59P	ANO7	IRX5
NRK	MSC	GZMB
MIR205HG	SMG1P4	SLC26A4
HLA.DQB2	ADGRF4	CLDN10
ECT2L	PLA2G10	PCP4
UCHL1	SELENOKP1	OGN
LUCAT1	SNORD3C	AREG
FOXA3	FOXA2	SFTPA2
RP1	PRUNE2	MEX3A
IGHV3.30	MIR147B	ATP10B
FAM106A	SLC1A3	DEFB1
ATP10B	KIF12	ADAMTS8
MAP3K19	STOX1	UGT8
SLC16A14	SUSD4	SH3RF2
KLK8	EYA2	PRRX2
SLITRK6	KISS1R	CD207
ZFPM2.AS1	DOC2A	FMO5
MMP7	VGLL3	H2AC8
CHIA	CCDC144A	SEMA3E
CACNA2D2	SERPINA3	SOX9
SAA2	KMO	SPOCK1
DLL3	SYT12	MMP9
NWD1	PLA2G2D	FCGR3B
CXCL8	RAB27B	ITGB8
SCUBE3	CLMP	B3GAT1
GABRP	ZNF322	TOX3
SAA1	FAP	APOD
HORMAD1	ARNTL2	TRIM31
SCARA5	PPIAP22	HAS3
CACNG4	CD69	MUC5B
KRT4	PPP2R2C	FOSB
GRIN2A	GPRC5C	KCNJ11
WFDC3	EPB41L3	PODNL1
ADGRV1	SLITRK4	SNORA12
S100A7	ACOXL	SCGB3A2
SLC44A5	PLOD2	CHGA
SPOCK1	ADRA2A	ATP6V0A4
NEFH	CTHRC1	CCL11
FAM216B	CLIC6	GRB14
GPC5	ENO1P1	PLCXD3
SLC5A1	MMP7	NCAM1
TENM1	GCLM	AOC1
IL31RA	SLC35E2B	USP32P1
NMRAL2P	MTND1P23	SULF1
EPS8L3	COL5A3	GKN2
CCDC198	PHLDB2	CFAP65
SPINK4	ENPP1	SORCS2
CFAP43	INHBA	HIF3A
TNNI3	CHRNA5	HOXC6
NQO1	IGFBP3	SEMA3A
ANGPTL4	ASCL1	ROBO2
PPP1R1B	RGMA	OSGIN1
C16orf89	ACKR3	RNF212
FUT6	LIPH	SFTPA1
DNAH10	SCNN1G	AGER
CYP4F3	OLFML2B	HOXC10
CNMD	ANGPT2	RND1
CP	SLC9A1	CXCL10
PAK3	CDHR3	PON3
AGT	MIR646HG	ADM
FAM3D	EGLN3	MYEOV
LY6D	MIR125B1	TBX15
CRABP1	C5AR1	NQO1
SLC26A4	HBA2	RNF39
LINC02474	ADAM12	SRPK3
CILP2	TRPC6	SFTA1P
PLEKHG4B	COL15A1	XIST
LINC00261	NPR1	ZDHHC8P1
IGHV1.3	TMEM51-AS1	AMN
SHISA3	RNU4-38P	FXYD2
ADGB	MMP19	CYP27C1
CFAP100	VCAN	AIM2
ARSL	SLC7A11	MUC2
SPRR3	FAM189A2	TNNC2
CA12	POSTN	CHST1
CALY	STK32B	ABO
PPP1R14D	MIR193BHG	C2CD6
SLC6A4	SAA2	ADGRV1
SFTPD	RNF128	CRTAC1
PCSK1N	FRG1GP	ONECUT1
CNGA3	FCGR2B	IGFBP6
CHRNA9	NPM1P40	APCDD1L
CFAP157	CCDC80	CLSTN2
PI3	ADGRG2	CSMD2
TBX15	GPC6	EIF1AY
DMBX1	TFF3	PLXNB3
ECRG4	ZFPM1	SPTB
SLC9A2	TMEM98	HHIP
STMND1	RIMKLA	NPTX1
IRX2	THEM6	DDC
PLD5	GFPT2	SNORA31
PAX8.AS1	CEP295NL	CXCL11
SLC7A2.IT1	POF1B	SLC28A3
HBB	FAM3B	ATF3
TMEM63C	SFTA3	NR4A3
MTRNR2L8	TMEM45A	TNC
LUZP2	EEF1A1P19	RPS28
FYB2	SLC7A4	B4GALNT4
ZNF750	RPL24P7	SPINK1
SCN3A	PLA2G4F	SMIM31
ADH1B	COLCA2	UBXN10
SERPINB3	RIPK4	PAX5
SYT2	FAM118A	CA12
EYA2	MIR142	SUSD2
EFCAB1	HSD11B2	LPAR3
CNTNAP2	MAPK8IP2	SLC16A12
MFSD4A	TMEM54	BCL2L15
POTEE	FRG1EP	AQP4
DPP10.AS1	ZNF816-ZNF321P	BARX2
CILP	CCDC148	GDF15
CEACAM6	MMP11	C7
KIF3AP1	SLC44A3	KRT4
SUSD2	PI15	MYOCD
IGHV1.18	NKAPP1	PRSS12
NPW	TMIGD3	ZBTB16
C4BPB	MMP28	HP
FCN3	GJB1	TSPAN7
ABCA12	COL16A1	F5
FGFBP1	RBBP4P1	FCRL5
CPB2	CTSW	TNNI2
APOH	P2RX7	HMGA2
AQP4	YWHAZP2	ESM1
ACE2	SPOCD1	VEPH1
TMPRSS11E	MUC21	ESPN
SPAG6	RPLP2P1	CRLF1
LYPD1	TST	IL1R2
IGHV3.7	GAS1	WNT4
HPGD	NAPSA	HBB
MYCN	MYO1G	MAMDC2
PENK	MIPOL1	ADGRF1
B4GALNT2	RCN3	CYP2B7P
TPSB2	MYC	MEDAG
AQP7	SERTAD4-AS1	AQP3
DACT2	UNC5CL	JCHAIN
SLC7A2	GPER1	SFTPB
SHH	SLC16A6	SNORA75
PLA2G2D	C2CD4B	LY6K
UCA1	SH3BGRL2	AQP7
ONECUT3	FGF7	LAMP3
TSPAN11	KLK8	PITX2
CD1A	SPRED3	SLC6A20
C1orf194	RAD17P1	IGLC1
FAM177B	LRRK2-DT	IGLC2
KRT5	THBS1	GLDN
CYP4F11	LOX	IGLL5
PRSS2	CD163L1	DLX3
CES1	ADAMTS3	RAB3B
GJB2	HMGB1P5
TUBB3	SPDEF
IGLJ2	MRPL20-AS1
ZMAT4	SLC11A1
HSD17B2	HES6
SLC16A12	JAKMIP3
BAAT	ST6GALNAC1
ODC1	AEBP1
GJB3	SAMD4A
CIT	RPS14P8
LYPD6B	RPL5P9
LRRIQ1	SLC2A3
CXCL9	ANG
TFPI2.DT	ADAMDEC1
USP32P2	CPXM2
ELF5	ZFPM2
CCL20	TMPRSS2
CD177	KIAA1614
UPK1B	ALPK2
CRYM	FZD3
RGS17	CYB5A
FABP4	TIAM1
RIMS1	MSC-AS1
AMBP	PLPP4
LRRC26	PHGR1
RHOV	GMDS
ATP13A4	MXRA5
SNTN	H2BC8
CXCL17	GCLC
SCIN	ATP1B2
PCP4L1	XDH
FCRL5	RASGRF1
LHFPL3.AS2	PCDH1
ANKRD18B	PWWP3B
HYDIN	LARGE2
MUC15	FXYD3
CHGA	TUBBP5
IGF2BP1	TCN1
ALPL	RTKN2
IGHA1	JAK3
CRABP2	UBE2J2
TMPRSS4	CEBPA
TRIM31	MN1
IGLL5	CXCL12
ADAMTS8	ADSS1
IGLC1	HILPDA
LINC02577	EIF4BP6
KIAA0319	PLAC8
CYP2C18	DLGAP1-AS2
PPARGC1A	FOLR1
TNS4	GJA1
TMPRSS3	CRISPLD2
CFAP221	AKR1C3
DDX43	SPHK1
NEUROD1	TNFAIP2
LINC02532	CAPN8
HES6	CALML4
FCGBP	CASC15
MZB1	SMAD6
CARD14	BHLHE22
LCN2	DGKI
C2CD4A	OLR1
IL6	GXYLT2
NMU	CRABP2
IGLV3.21	ALDH1L2
CDH15	SIX1
SPDEF	ESYT3
SYT1	SLITRK5
BMP3	PNMA3
JCHAIN	SIRPB2
SLC46A2	AATK
LINC00960	B3GNT6
LINC01655	TSTD1
WDR72	GRIP1
CRTAC1	TNFRSF19
ITIH2	SNORD57
SCN1A	THBS2
SPINK5	SRPX2
SIM2	CENPV
CIBAR2	SPAG17
DHRS2	SMOC2
TM4SF5	FMOD
HIF3A	PANX2
UPK2	SLC26A9
LINC02889	LRRN4CL
PIP	DMRTA1
CASC19	TNFAIP6
WFDC10B	SBK1
CKMT1A	SERPINE2
MST1L	TYMP
DEGS2	ANXA3
PHACTR3	KSR2
FABP6	ITGA5
SYCE1	FBN1
MEDAG	HSD11B1
RAB3B	SERTAD4
RNF39	ACY3
GFRA1	GPR183
ONECUT1	FIBIN
AGER	RAP1GAP
TTC29	SAMSN1
ANKRD36BP2	STEAP1B
SCG3	HID1
PTGS2	CCDC24
SMPD4	LINC01094
PHOX2B	FBXO32
FSIP2	EPOP
CA2	TMEM37
DPP10	SLC19A3
HOXD1	CACNA1H
NR0B1	MTND2P28
CDA	RBP4
TEPP	PTN
FOLR1	F13A1
SCN8A	BUB1B-PAK6
ERICH5	TYMSOS
B4GALNT4	PKP2
F5	NEURL1B
FUT9	TICAM2
NLGN4Y	SLC16A10
B3GAT1	LUM
GNG4	TLCD4
C5orf49	ALDH3A1
BNIPL	RENBP
HOXA10	ZNF749
ROBO2	SFTPD
IBSP	PFKP
ALB	KCND2
ABCA13	SOX13
ZBTB16	ADAMTS4
CHL1	RAB17
ALOX15B	NEIL3
IRX6	SLC12A2
SHOX2	COL28A1
MAB21L4	HPGD
FAM83B	PIP5K1B
KRT17	NDRG2
SLC7A10	LPAR1
MYRF	DDAH1
DCDC1	VTCN1
XDH	CORO6
SNCG	SNORD17
AGR2	BMP4
SLC34A2	ARHGEF39
GRIK2	MIR3926-1
CLGN	TMEM143
ADAM12	GATA6
TWIST1	DIO2
DNAI2	SLC2A12
TRPM2.AS	NTN1
RNVU1.27	NPM1P39
GREM1	VNN1
CA5BP1	C1orf159
CKMT1B	BPIFB1
ANKRD34B	TRPV4
FCGR3B	CACNA2D2
DNAH3	STON1-GTF2A1L
HBA1	CMBL
LINC01876	CD28
FOXJ1	MAPK10
FCRLA	FGF1
VSIG10L	AGRN
CBR1	RHOXF1-AS1
ARL14	SULF2
HOXB8	TRIM45
JPH3	FREM2
PALM3	PYHIN1
DKK1	VCAM1
H2BC8	GRB7
TEKT1	BAALC
MCEMP1	CEBPA-DT
TOX3	KDF1
SPRR2F	POLR3G
FGFR3	SAA1
CFTR	FAM221A
ADORA1	MYLIP
LPAR3	MEIS3
KCNMB2.AS1	MMP17
HBA2	AQP1
GDA	SCEL
ARMC3	PRR5-ARHGAP8
CD19	ZNF321P
FZD10	ZFP36
HS6ST2	CRB3
SLPI	BNC2
AIM2	TGFBI
XIRP1	FABP3
ADAMDEC1	HAGLR
DNAI1	DSE
CFAP57	KCNE1
SHOC1	SALL4
MTMR7	RPS14P5
SIX1	UCN
GPR37	SPARC
SULF1	AGBL2
STUM	CLUL1
RSPH4A	GREB1L
AGBL1	ADAMTS2
CFAP73	ADAMTS16
BBOX1.AS1	NMNAT2
CDH17	MBIP
PTPRH	LINC01508
QPCT	RASSF7
FXYD6.FXYD2	SEC14L6
KRT16P2	GPC3
S100A9	B3GNT5
VWDE	ATP1B1
MMP9	OPN3
ADRA2A	MMP12
IGKV4.1	LINC01484
VGLL1	IGHG3
POF1B	B3GAT1-DT
EVPLL	PLEKHB1
DYDC2	ELFN2
CALML3	FHOD3
ZNF385B	IRX5
TPTEP1	MAL2
TRIM29	GZMB
ZMYND10	BEND6
NOP56P1	SLC26A4
SERPINA4	CPTP
HOXB9	CASC2
BARX2	CLIC2
SFRP1	SEMA3D
PRLR	CLDN10
SH3RF2	COL6A2
ST6GALNAC1	CD7
DDIT4L	PKIB
ACHE	MIR6819
ACOXL	SHC3
TMEM100	CDH13
ABO	NKX2-1
POU4F1	LILRB4
GTF2H2	PCP4
FAM81B	SH2D4A
SCG2	LINC00862
PLCXD3	U2AF1L5
ANKRD66	KCNE3
AQP1	TRAPPC4
NAPSA	TNS3
HNRNPA1P3	C1R
H1.5	OGN
HTR3A	GALNT12
FXYD2	AREG
MIA	SFTPA2
GPAT2	ITGA10
C15orf48	LILRB1
CDKN2A	MEX3A
RNVU1.19	H1-5
MIR663AHG	ZNF888
HOXC11	C1QB
PITX1	ATP10B
HSD17B13	NLGN4X
MT.TS1	DEFB1
SLC14A2	ADAMTS8
GREB1	UGT8
IGHE	TSPAN13
SPINK13	CXADR
PWP2	MECOM
GAS2L2	ETV4
HOATZ	LINC01409
RPL13AP17	SH3RF2
FER1L6	BBOX1-AS1
TDRD5	C6orf223
KLB	PRRX2
TSPAN7	INPP5J
LAIR2	CNTN4
HKDC1	BACH1-IT1
CLIC6	C5AR2
ACKR2	ARHGEF19
INHA	CD207
LRRC31	CTLA4
PRB4	LILRB5
MFAP5	SOD2
CD79A	RNASE4
SYTL5	SUGCT
DNAJC22	LILRA6
UBD	COL7A1
CNGB1	DDR1
GLRA3	SH3RF1
KCNK3	RGS4
SDS	CELF4
FOXD1	TEF
MEGF11	PNPLA2
ADAMTS16	CCDC110
CALB1	NFIL3
TSPAN1	RPL32P16
CCL19	EPHB1
PADI3	PRR15L
ANKRD29	PDE7B
IGHV3.23	DAAM2
PCDH20	FMO5
SCARNA22	H2AC8
MIR147B	ARL11
PAX9	PPFIBP2
CCNP	AMOT
KCNJ15	LMNTD2
APOD	SEMA3E
SLC22A18AS	MEOX2
SERPINA5	MS4A14
GOLGA7B	SOX9
DRC1	SNORD26
DUOX2	SPOCK1
KRT16	MMP9
KRT15	PDPN
FAM178B	MYORG
DOC2A	HSPA12A
MMP10	PMAIP1
B3GNT7	FCGR3B
XKRX	PDGFRA
PRDM16	ITGB8
HOXD10	LAMP5
SPAG17	MRGPRF
CXCL6	B3GAT1
ANKS4B	RAB42
KRT14	EFNB1
RPS29P11	ANKH
KNDC1	TOX3
FRG1EP	DACT1
CHI3L1	IL15
DLGAP1	PTX3
COL10A1	ME1
FAM167A	NKX3-1
FAM30A	NPM1P7
RAD17P1	APOD
GALNT14	EVA1A
MET	C12orf75
LINC01833	TRIM31
ROS1	FSD1L
CA9	HAS3
FOXE1	MUC5B
PRR15	PUDP
CFAP126	GALNT15
ZDHHC8P1	LCA5L
NR4A3	PDCD1LG2
CST6	FOSB
RIPPLY3	SORL1
FGF9	CLEC5A
SPOCK3	DDIT4
S100A8	ADAM33
SPTSSB	KCNAB1
SLC22A31	ACSL1
RASSF10	EPB41L4B
TMEM212	TIMP3
APCDD1L	CPNE7
CLSTN2	KATNAL1
DUOX1	SIX4
MT1G	ATP8A1
RETN	SAMHD1
NEK5	FLNC
THBS2	MIAT
COX20P1	KCNJ11
PLXNB3	GLT8D2
CYP4F12	TVP23A
ZNF114	MYCL
FMO5	PODNL1
IGHV3.74	SNORA12
FOXA2	SPINT1-AS1
SEMA3A	LRRC75B
C2orf72	SCGB3A2
ZFR2	CHGA
IP6K3	ATP6V0A4
BMP6	CCL11
C2CD6	ANXA1
GREM2	TNFAIP3
CGA	KCNQ1OT1
CYP27C1	CALD1
NR0B2	GRB14
TMEM178B	PLCXD3
FGF19	ICOS
IGFBP2	NCAM1
TUBA5P	AOC1
GREB1L	USP32P1
NOVA1	SULF1
DLK1	TMED7-TICAM2
AMN	TNFRSF9
RAP1GAP	SALL2
CDHR4	GKN2
PURPL	VWA1
GRM4	CFAP65
AADAC	COL5A1
MYO3B	RNY1P16
ANKRD1	ROR2
ALOX15	UPK3BL1
AGR3	TMEM38A
KCNK1	ASIC3
ARHGAP40	SORCS2
ISL1	HIF3A
FAM183A	HOXC6
TAC4	MSN
OGN	PHYHD1
HLA.V	SEMA3A
IL1R2	NFATC1
UMODL1	COL4A3
C1QL2	LRRC73
SCG5	PRKCI
LINC00470	KLC4
COL12A1	WT1-AS
KIF12	PEX10
UBE2C	SVEP1
ALPG	FYB1
STC1	IRAK2
PKD1L2	UNC5C
C4orf19	PCBP2P1
WNT4	ROBO2
PRSS12	FERMT1
HOPX	SH3BP5L
TMEM139	MTCO1P12
ESPN	G6PD
DES	OSGIN1
DUSP4	RGS1
FA2H	FGFR2
SLC27A2	RNF212
PLPP4	SFTPA1
RSPH1	AGER
TMEM130	SPIRE2
DPP4	HOXC10
ATOH8	KDR
AHNAK2	RND1
CAMK2B	PLXNC1
MARCO	CXCL10
CPLX2	DSTNP3
SLC13A2	TTC22
PDZK1IP1	C1QA
RN7SL394P	PON3
LRRK2.DT	COL4A4
RERGL	SNHG5
ITGB8	CELSR2
IGSF10	KLF6
KCNE4	ADM
CXXC4	DEPP1
DLX3	KLF5
VNN1	MYEOV
SNORA38	MME
SUSD4	OCLN
ENTPD8	CTSL
TDRD1	MEGF6
IDO1	STX19
CR2	RN7SL200P
TNFRSF17	SVIP
DNAI3	ZNF69
NPC1L1	TBX15
AARD	NQO1
SERPINB5	PAQR8
SLITRK5	ST14
DUOXA1	DNAJB6P1
ESRRG	ZNF503-AS2
CLU	MB21D2
RNF212	FRMD6
ATG9B	RAVER2
TP63	SOX2-OT
TTR	CAMSAP3
NOS1	FTH1P10
OPRD1	CD68
CCL3L1	RNF39
CCL3L3	KAZALD1
GRP	DOK5
FRMPD2	PTPN22
PRSS29P	IRX3
KLK6	MANSC1
RBP4	ATAD3A
INSL4	SRPK3
RGS6	KCNQ1
FOXB1	TIPARP
FAIM2	SFTA1P
BMPR1B	WFDC1
SLCO4A1	XIST
SFTA1P	RPL12P13
IGHV3.49	ZDHHC8P1
VPREB3	AMN
TFAP2A	HAVCR2
DUXAP8	FXYD2
SMKR1	LINC01004
SNORA12	STAP1
SLC6A14	LINC00865
MMP28	ZNF469
SYT16	MMP2
PNMA3	CYP27C1
FXYD3	GJA5
IGKJ5	GPC4
NPIPB15	DNM3OS
PNMA6A	SELENOW
CCL13	ZNF837
SGCA	FJX1
ACADL	FLRT2
LINC01644	AIM2
CCDC190	XK
VEGFD	CPE
CCT8P1	HTRA3
LYPD3	EOMES
CXCL10	UBTD1
NR4A1	PDLIM3
PROC	MUC2
SLC29A4	GPRIN2
KLC3	TAGLN
GRIA1	TNNC2
ALKAL2	ABCB6
HAGLR	GIPC2
PLA2G4A	GOLT1A
ITGA11	DPM3
RPL22P16	CHST1
MYBPHL	ISLR
CFAP47	COL24A1
GPT2	ABO
GSDMC	TMEM179B
CYP4X1	BACE2
POU2AF1	PTPRD
UGT8	TSEN34
DGCR5	SCARNA4
CXCL1	SCARNA4.1
DEFA5	C2CD6
B3GALT2	BRSK1
CFAP91	AHRR
PLAU	ERBB3
FNDC1	TSPAN12
HLF	SLC2A1
WDR49	FAUP1
LINC02560	F12
SHISA2	MT1L
MYBL2	GPR135
LINC01226	FBXO2
ZDHHC11B	CBLB
ARHGEF4	ADGRV1
SPINK2	ENTPD3
SELE	CRTAC1
HMGB3	ZNF784
SLC15A1	KLRD1
RSPO3	MPP1
SP8	RASGEF1A
IGLJ1	ZNF444
ANPEP	RN7SL180P
ERBB4	PSTPIP1
HSD17B6	C1QTNF6
CYP2T1P	UGDH
SPATA18	IL1B
RNF128	LINC00578
IGFN1	ABHD17C
CDKL2	MGST2
CCDC181	COL14A1
S100A2	DACH1
SPRR2A	ONECUT1
CCL28	IGFBP6
PRB3	FAM215B
DCDC2	SLC16A1
VEPH1	SNORC
CAPN6	MAFB
ALPK2	PEX11A
CES3	NRXN2
TREM1	ZNF219
LINC01705	FTH1
RASGRF1	LINC01290
PRUNE2	MGAT3
CTSG	FBLN2
CLTRN	NRXN3
SAA2.SAA4	ANTXR1
MAPK8IP2	APCDD1L
IRX1	ATP1A1
SYT5	CLSTN2
MIR646HG	FERMT2
MAB21L3	CLEC4D
RNVU1.25	C1orf21
ADGRD1.AS1	DUSP5
LINC01484	SHB
LINC01508	GAREM1
TMED6	MSR1
ZNF486	PAK4
NCCRP1	GPM6A
LINC01133	FBXL16
C9orf152	MIR3916
ICAM4	TMEM52
LINC02688	C14orf93
SOX9	SSC5D
CTXND1	COL8A2
ASPG	EBF1
TMEM158	INTS1
TDO2	OLFM1
IGHV2.26	SSR3
SLURP2	C10orf95
LOXL4	CSMD2
LYNX1.SLURP2	E2F1
PKP2	DPT
RSPO2	SPATA17
ADCY5	EIF1AY
C6	RIC3
CTSV	TNFRSF11B
LEMD1	LEPR
SORCS2	FCGR3A
NPTX2	ZNF14
SRPK3	CPT1C
CCL17	ANGPTL2
PTHLH	ZNF790
DLGAP5	RPP21
SAA4	PLS1
PAX5	CTTNBP2
ENO3	MST1R
GPIHBP1	MARCKSL1
H2AC8	ANO5
LINC02418	PLXNB3
MNX1	MAPK8IP1
C1orf116	MIR4709
MYOCD	SLC41A1
FCRL2	BEX5
SLC44A4	PRKCZ
TARID	FAXDC2
LINC01597	CCDC97
DLEC1	SPTB
PODNL1	HHIP
LRRC46	RNU2-59P
VNN3	TXN
PI15	CPEB1
FENDRR	CLDN1
ALDH1L1	HOOK1
NR4A2	TMEM200A
TF	PPP1R1C
PLA2G4E	PTRHD1
SCN4A	H1-4
DSC3	PGBD5
KCND2	IGSF3
MAMDC2	GOLGA6L9
FAR2P4	GALNT3
GLDN	RNF223
FGF14	CPAMD8
RBFOX1	IL18R1
CCDC60	NR3C2
SNORA31	IL2RA
CNNM1	GALE
EGF	ENC1
ADGRD1	RPS6P26
YBX2	IL12RB1
UNC13C	NPTX1
CCDC17	KLHL17
PDE10A	ERAP2
KCNN4	SYTL2
NEXMIF	DDC
COL28A1	RPA4
CA8	NCKAP5
CCDC160	C3AR1
LGALS9C	NDUFAF2P2
KCNJ11	NUP205
CASR	SNORA31
CABP4	TSPOAP1
LINC01748	MMRN1
CMBL	ILDR1
KCNK17	MT1F
JAKMIP3	FPR3
FUT2	WWP1P1
ITPRID1	RNU5F-1
CBX2	ZNF521
OMD	TSPAN32
KRT13	CXCL11
GOLGA2P6	MYH3
CHRM3	ETV5
C5orf17	SLC28A3
ANKRD45	ATF3
RPL13AP3	NTNG2
DERL3	AAMDC
NUP210L	THY1
CFAP74	NT5DC3
SLC22A3	SLIT3
TRIM54	CCR7
SORBS2	CDCP1
ATP1A2	TRIM39-RPP21
PLA2G4F	PPIL6
FGF13	BCL7A
CTHRC1	STON1
PRR29	RAB26
CDH26	NR4A3
HS3ST2	FOXP4
C11orf16	SMAGP
TFCP2L1	HSP90B3P
TMEM190	MORN1
PNMA8A	LAD1
BIRC7	EPHB3
SLCO1A2	MUTYH
WNK3	CIDEB
SDCBP2	CCL4
UGT2B11	FMO1
IRX5	TNC
SLC5A12	GLRX
ESM1	VEGFA
SNORD3C	DNALI1
LINC01239	SHISAL2A
LRRC10B	RPS28
CD164L2	MYOM1
ALDH3B2	CPZ
NIBAN3	TMEM220
HAS3	LRRC47
ASPN	ADAM28
HMGCS2	FAM86JP
NEFL	KIAA1755
CAPSL	B4GALNT4
S100B	SPINK1
SLC4A11	IFNGR1
LINC01419	SMIM31
BAALC	NETO2
IL36RN	UBXN10
RND1	NFIA
COL1A1	RIPOR3
IFI44L	PAX5
GDF15	ATP1B3
INMT	CCN4
SIGLEC12	CALHM6
RASSF9	LONRF3
KNOP1P4	RTL8A
HAMP	CCL8
LINC01671	ITPRIP
MEX3A	CA12
DTHD1	SUSD2
CCDC65	PFKFB4
CCL11	FOSL2
AK7	MIR29B2CHG
CCDC39	TASL
PDE1C	LOXL1-AS1
TNFRSF13B	IL20RB
NTN1	PCBP2P2
PRDM16.DT	LPAR3
SFTA3	GLI1
MTND5P32	IMMP1L
CHRDL1	SLC16A12
CA4	MAF
SCN7A	PIWIL4
CCL4L2	GBP1
NUPR2	FAM111A-DT
VSTM2L	SGCD
CCZ1B	BCL2L15
CEMIP	LAMC2
A1CF	TJP3
LINC02257	ENPP5
PI4KAP1	DOCK8
TRNP1	SLC35G2
MYRIP	AQP4
C7	FOXD2
RN7SL674P	CREB3L4
NECAB1	TKT
IGHV3.20	GPR78
CACNG6	KCNAB3
ADRB1	HES1
SLCO4C1	BCL2L14
GOLGA2P11	BGN
SLITRK4	TGFB3
SDR16C5	CMKLR1
AK4	SHROOM2
PDZRN4	VWA2
PNMA5	BARX2
OSGIN1	EPHX1
CPA3	RAMAC
RNVU1.6	MT2A
SLC16A4	SPTLC3
LRAT	JAKMIP1
FIRRE	SACS
FAM184B	NSMCE1-DT
POU5F1	GDF15
IQCA1	SDC4
HAS1	CNKSR1
CNTN6	MRPL12
UICLM	PCOLCE
ATP2C2	SIGLEC9
FST	NR2F1
CGREF1	RTN2
NFE4	PTPRU
UBXN10	CKB
NCAM1	MIR200CHG
ENO1P1	C7
COL3A1	SMIM4
SERPINF2	F2RL3
VMO1	KRT4
FREM2	TRIL
NEIL3	IL1RL1
EFHD1	C1S
TINCR	NUDCP1
GPD1	JUND
ENKUR	MYOCD
ELFN2	FMNL1
CAPN13	PRSS12
ATF3	NAMPT
LRRC36	ZNF865
FAT3	EMP1
SNORD57	DIPK1B
IGFL2	IFT172
CCDC114	COL6A4P2
PLPPR1	CDCA7
SIX3	ALDH1A3
DMRTA1	RAB31
ANKRD44.AS1	ZBTB16
LINC02362	PHOSPHO2
EFHC2	CREB3L1
HHATL	BATF3
ADAMTS4	ALDH1A1
TSPAN15	CLDND1
SLC2A5	HP
CADM2	C18orf54
DLX6	BMS1P21
GZMB	CNFN
MYT1	ACOT7
LINC00824	ACBD4
NEK2	ATP2B1
MIR3945HG	GSTO2
DIRAS3	HIGD1B
TNNI2	NDUFB1P2
CCDC187	TSPAN7
PBK	BCAT1
TMEM35A	PHLDA2
SLC38A11	F5
LINC02397	ABCG2
CSMD2	CCDC102B
LAMP3	PHETA1
CLDN3	EVI2A
BAGE2	SHROOM3
ARMC4	CYP1B1
TMEM232	ITIH4
CHST6	CD99
BEX1	AKT3
ZNF826P	NYNRIN
H2AC14	FCRL5
ST6GAL2	CHST15
P2RY6	C5
LRRC52.AS1	CAT
TNFRSF13C	TRIM65
RYR3	CACFD1
MAP2	ADAMTS5
FAM153B	ARHGEF37
LGI2	DM1-AS
B3GNT3	TNNI2
PCOLCE2	HMGA2
NDNF	ZNF211
MT.TK	JCAD
MUC2	PKN3
VGF	RGP1
LRRK2	BICC1
ADCYAP1	C12orf66
SNORD17	DHRS1
PODXL2	PLXNA2
C7orf57	ESM1
TPPP3	CACNA1D
CADM3	E2F5
MT1M	FOXO4
APOC2	VEPH1
SEC14L6	TMEM80
KIF19	BEX2
TUBA3C	LGR4
GPC6	AKIRIN2
COL6A6	ESPN
GEM	CRLF1
PON3	LRRC56
PNOC	ABL2
TMEM40	IGHV3-30
SERTAD4	SMAP2
HNF4A	IL1R2
SRGAP3.AS2	MTUS1
SLAMF7	WNT4
IGFBP3	ANGPT1
HYAL1	PTMS
RUNDC3A.AS1	RPSAP6
SCN2A	ANXA4
MIXL1	TMEM238
DIO2	EXPH5
STEAP1	TFEC
EYA4	HBB
KCNMB4	FAM184A
MARCHF10	EMILIN2
SNORA16A	SRGN
SNORA16A.1	MAMDC2
MIA.RAB4B	PIR
ASPHD1	DVL1
FZD10.AS1	PPP4R1L
DNAH2	AGAP2
STEAP4	RNU6-1327P
MMEL1	CLEC3B
LINC00958	KLF9
MTARC1	PATZ1
PLAC4	ADM2
RIMBP2	PARVG
HCAR2	ADGRF1
NOX5	CYP2B7P
LRRC4	ITPRIPL1
GTF2IP7	PDLIM5
CNTN3	TNIP3
SLC28A3	BRD7P2
MIR611	SDR42E1
SFRP4	MEDAG
MMP2.AS1	NR2F6
KIT	CUZD1
LRRN1	LINC01503
RGS7	IGSF9
NXPH4	EBF2
RIMS4	SH3PXD2B
TTLL9	ADGRE2
TRPM5	MMP15
TNC	NRG1
LRRC71	ROGDI
SNORD8	EFNB3
IFNG.AS1	CHKA
MAK	HOMER2
COL11A2	ASCL2
BTNL9	RHOBTB1
SLC30A3	PARVB
PTN	C1QC
ID3	AQP3
KCNQ5	ACOX2
LDB3	DNMBP
S100A14	PID1
RASL11B	APTR
FHL1	JCHAIN
CCDC173	LRRC2
CXCL11	SNORA81
DOC2B	LACC1
GABRG3	MIR1248
STRIP2	RRAS2
COL22A1	DNAH7
CCL2	YWHAG
FAM228A	LAMB1
IGFBP6	PKIA
SERPINE1	VPS26BP1
CLCA1	ADGRF5
FXYD1	TINAGL1
S100A12	EXOSC5
HS3ST5	SPA17
UNC5CL	NEB
NETO1	SFTPB
PRSS50	BNIP3P1
ADM	SLC16A3
EPN3	SNORA75
CHST1	LY6K
FEZF1	AGFG1
SNORA32	P3H2
INHBB	CTSB
BCL2L15	SPEG
SNORA75	CHST2
CHRNA1	ZNF552
FGF18	RGS11
GPR158	GADD45G
CA3	SYTL3
C6orf118	PSMC1P9
SRXN1	SLC25A29
EGLN3	PIM2
AKR7L	CD84
CD24	MSANTD2
PF4	THYN1
SALL4	PRKG2
ADGRL3	HSP90AA2P
CBR3	REPS2
SERPINI2	RASGRF2
KBTBD12	CCN1
XAGE2	THRB-IT1
ECEL1P2	NEXN
FRG1GP	PLEKHA6
HPSE2	STAT5A
BIRC5	TM6SF1
IRF4	AQP7
CCL14	ARHGAP8
DOCK3	CCDC71L
MYO16.AS1	C3orf70
CCDC162P	HRH2
FOSL1	LAMP3
RPL5P9	PITX2
ACAN	ZNF443
SYCP2	HMGB1P21
ARHGEF26.AS1	CCR4
MTND1P23	TNFSF9
AMPH	ACTL10
SNORA61	PLIN2
CFAP45	SLC6A20
TCHH	ARHGAP44
SLC5A5	STARD10
GRB14	GLB1L
RPS28	IGLC1
TCIM	IGLC2
NRGN	STAB1
EFR3B	MIB2
PHGDH	GLDN
CFAP65	ZNF428
TPSD1	C10orf143
LINC01765	STAT4
LINC01559	TRIM2
ADGRB3	ACSS1
RORC	FPR1
LGI3	EPS8L1
FHOD3	SLC16A1-AS1
HEBP2P1	CRNDE
PRSS3	TDRP
C1QTNF7	MTURN
BAMBI	FAM47E
CCL18	TSHZ3
NYAP2	FAM126A
PRRX2	IGLL5
DRC7	PTMAP3
ATP12A	FCGR2A
MFAP4	FGFR1
ENPP3	LPL
NGEF	SGK2
KLHDC7B	SNHG15
APOC4.APOC2	SIGLEC10
LRRC74B	TMEM243
POSTN	IFI6
CLEC4E	SERPINA1
CHMP1B2P	DLX3
ATP1B1	TBC1D10B
LIPH	LRRC17
SNORD50B	ELOA-AS1
SNORD83A	FDFT1
ZIC1	C6orf136
LINC00342	ZNF419
ESYT3	SMAD9
TRIM9	TGFBR1
KLRG2	RAB25
HPN	ZNF573
SCEL	RAB3B
