# Supplementary material for: A novel Chr1-miR-200 driven whole transcriptome signature shapes tumor immune microenvironment and predicts relapse in early-stage lung adenocarcinoma
Source: J Transl Med. 2023 May 15;21:324. doi: 10.1186/s12967-023-04086-7 (PMC10184345; doi:10.1186/s12967-023-04086-7)
Supplement: Supplementary file 4 — Additional file 4: Table S3: 150 genes and centroids values determined by WISP. [file 12967_2023_4086_MOESM4_ESM.xls]

## Sheet: GenesCentroid
Gene	Mir200-down	Mir200-up	normal tissue
COL11A1	9.81438649190353	2.24901052133306	4.78108790661971
TWIST1	6.10336363936124	1.7959218890938	0.993585972131749
CYP24A1	5.67648853003651	1.80326216541946	0.993585972131749
GJB2	6.04991275694226	2.36318701873776	1.31402667836219
SPP1	10.1603021987677	4.9536533573727	7.6336666008545
FAM83A	7.7535355197562	3.55239952511972	3.94129371324385
SULF1	9.66919752204121	5.06793779019999	6.54853419137711
LINC01705	4.24213810167986	0.28931970430902	0.581024051310055
SFRP2	8.92393171076118	3.2196445143372	7.67969279171205
GREM1	9.00326176701415	3.88359000489397	7.01967071393997
COMP	6.64810840133457	2.13847631754311	3.86978943957885
ADAM12	7.49075540866083	3.23568166949831	4.49458498182374
COL12A1	9.27848844190638	5.32583143446589	6.04164077455567
TNNT1	6.08948250880189	2.11883455237189	3.15771805031769
TUBB3	6.22035629547535	2.428754207932	3.11712344928009
CTHRC1	7.77572610648996	4.17944218404342	4.41309326707822
KRT6A	5.06154315679621	0.862670476471626	2.63237877142974
THBS2	9.82509106743762	5.49376757687826	7.59168989283886
LRRC15	6.61633313791483	2.58731607411392	4.03143313106789
MUC16	6.98372167828412	2.18861914698845	5.43768627714274
CILP	5.28756351821	1.30278765499101	2.68887049078792
NETO1	3.520170136908	0.00100000000000444	0.319967054263076
MMP11	7.24313045380516	4.74055962459631	2.68887049078792
IGFBP3	9.2077354984692	5.71602570391357	6.03075416049507
KCND2	4.36730124626595	0.308473099507136	1.98986462128068
MEDAG	6.31984010518423	1.58749340085443	4.86928315662838
AHNAK2	9.11447413559217	5.97986807453819	5.75459213270222
LOXL2	7.7742079870929	4.38456728709804	4.8068414753394
COL1A1	13.2571677754961	9.34821633453513	11.0071207766224
COL3A1	12.2966890417856	8.24972669529879	10.2729921110182
PLPP4	3.87861141778612	0.693953615833034	0.802002376584207
FNDC1	6.12362303289107	2.36345155284691	3.84514484020887
COL5A2	9.46559497283392	5.61720488589039	7.32161652594541
POSTN	10.9795791397813	6.93409982397537	9.10639837581117
PLAU	7.69788323628579	3.82808563568879	5.63028866966536
TMEM158	6.70216121193553	3.10440631872451	4.29067081480153
VCAN	11.6941722213175	8.07484061888556	9.31202451207198
SHOX2	4.9052827555789	1.30093283592998	2.63237877142974
LUCAT1	6.75329866371422	2.23042387790685	5.80657706640368
CILP2	6.53807171143532	2.95948974288364	4.36189305308813
ENPP1	6.20920128614015	3.01325610524179	3.68772238495558
INHBA	10.8515268902323	6.77054166396183	9.58560089090813
SLC2A5	4.76970922475394	0.63515585768998	3.65973052944919
KIF26B	7.00262819373476	3.67412431616798	4.81954788875329
ASPN	7.55123607451125	4.23451719460544	5.54104040393319
C5orf46	3.31331127337171	0.390632897192334	0.802002376584207
NID2	5.59308062427976	1.96958002787421	4.03143313106789
ITGA11	8.52887355405164	4.93103497176281	7.01415414598884
SOX11	4.48081975497808	2.04612298327362	1.4509889530854
COL1A2	12.2364250919781	8.77624524139237	10.5809344272427
PGC	4.31055467096394	11.9974910001527	7.20297995985643
AQP5	1.29651911590242	8.42083197602498	4.65914487792137
SCGB3A1	3.81814929072209	11.5327701482983	9.82338368267468
CLDN2	2.08470694787137	7.65958134941709	2.44827965788809
CLDN18	3.50804745839629	10.7114357882771	9.3897003891625
VSIG2	2.2302323075589	8.5711938363419	6.21995189058072
SHH	1.59500004379386	6.44694075921525	2.68887049078792
PPP1R1B	2.71510368665461	7.52755440008116	4.44624434232522
CTSE	3.62449364162939	8.70308378444445	6.58247784627468
HNF1A.AS1	2.4924213882887	6.81729851505959	3.15771805031769
PIGR	5.70334045713505	11.0017575413464	9.9769614118677
GGT6	2.03158197769896	6.86378618075489	4.81954788875329
MYRF	1.81904298653735	6.69827840658842	4.79402215612958
PRR15L	4.00363569551203	7.95107197313772	3.96436203366573
PALM3	2.69371974335034	7.14001674653225	4.44624434232522
RAP1GAP	3.84487900192604	8.0163045006108	4.85700915480752
C16orf89	3.37633837975272	8.27010038369485	7.06839296573747
ELAPOR1	3.80189042789669	7.92122774088902	5.11584354930627
SELENBP1	5.80563603363245	10.4146431987647	8.91764048580544
HNF1B	2.9839259023663	6.76155966019394	3.91785053434058
KIF12	2.0563969559824	5.40801064162563	1.69116396507315
CFAP221	2.85160244666794	7.16596281795738	6.02527989117691
GGTLC1	1.22378693865501	5.44132389546818	4.1568885877549
NR0B2	0.410516711810636	4.37658008752764	2.51229208437049
PLLP	3.35558084839307	7.52313112951638	6.15626617772312
C1orf116	5.41975835196504	9.16906224090071	6.9346218707707
FOLR1	5.69934774426568	9.64761925394579	7.91397297579243
INAVA	2.92146056557153	5.93813526439263	2.07710826032101
LHFPL3.AS2	0.510360649212174	5.01401426338604	4.64493681839708
FGFR3	3.24099087082015	6.98803531420539	4.9054907898139
KCNJ11	1.16603025000251	4.12719849243103	0.319967054263076
LINC01644	0.605162739028745	4.23421839861373	2.44827965788809
SCTR	1.82824001910033	6.15151398985146	6.00317269902484
SLC4A4	4.055268872561	7.89682737904198	6.67277924621028
MNX1	2.53041909135412	5.2127299052535	1.31402667836219
DMRTA1	0.872060872449541	4.32503831224749	2.31104729272784
DRAIC	2.36216411213676	5.53218007026252	2.98800034002328
SLC44A5	1.56052572140832	4.31853981934235	0.993585972131749
C9orf152	2.15147173845887	5.18687656388628	2.51229208437049
CLU	8.15271675799434	11.6617038705105	10.2308071079769
GATA6.AS1	1.92203212658787	5.34481716602738	3.71518145021891
IRX5	3.28340611711767	6.73476523726931	5.18621255216753
CCT8P1	2.82001517791878	5.44611933699982	1.98986462128068
SLC44A4	4.22046336717959	7.67151011708112	6.15626617772312
LINC00261	2.11466390390086	5.47486576979229	3.76857973009947
GKN2	1.18522507568835	5.2122665801312	5.28113506404992
TMEM125	5.5383765746854	9.09242419968931	8.08158530531834
PLA2G4F	1.70677053224947	5.47672124284581	4.99782418305331
DOK4	4.49693894859407	7.65849526787637	5.78730156130128
ANKFN1	0.383322369339323	3.70646705393061	2.23720367454487
CSF3	1.62526866440174	0.980591937974538	7.96490334416897
SCGB1A1	3.70381711255024	8.05310115821086	11.3438287908138
BPIFB1	2.92615292279425	4.58140058387504	9.47750648166983
SLC6A4	0.69618125204528	1.96516197303259	7.04964044850333
SFTPC	6.1153239930806	13.3537925394414	13.7877672782108
FABP4	2.8557526807865	1.46628468220726	7.32830041156936
C9orf24	0.715648727533521	3.63863202994138	6.62652838167508
C20orf85	0.373900820026982	1.72573659376176	5.6374826844899
ERICH3	0.951280261066013	3.20343933803337	6.54088145985421
GSTA2	0.926075294289064	1.68944518427346	5.90524385797257
FCN3	2.82003319267466	4.8181344870376	8.20171691698633
DNAH12	1.71236806836578	3.80978375029158	7.0360949705924
TMEM100	2.69370219841958	3.77421587391487	7.52731049171868
CYP4B1	1.63958725484358	7.33201456272173	8.09732335997657
HOATZ	0.102252563092299	1.91146511800712	5.10550467574792
DNAH9	0.44093698793899	2.39994110864667	5.44590484372876
AGER	3.96778180726849	7.80263064963537	9.63271100067711
TNIP3	4.96734119746715	2.80798455691708	8.42912008206115
SNTN	0.418260957072622	2.29881374373923	5.32635257051494
ECT2L	0.359635575449965	2.24995489596678	5.24391210862334
ADH1B	4.8121148921481	7.73400558210695	10.0646318842423
SFTPA2	7.23504698528286	11.3353643858454	12.8912875220288
CFAP157	0.845227014442228	2.80235645901859	5.65885196298046
KIAA2012	0.772537313281214	2.034552932301	5.32635257051494
ZBBX	0.311131505945739	2.70530448117925	5.26264363162877
ADGB	0.610844185862031	1.17743931406896	4.89352226332045
ALOX15	0.328871184271458	1.68805372225679	4.88145361534304
STAB2	1.72676569180105	1.19249353527169	5.55630381457581
VEGFD	1.35278231605385	4.36871968486989	6.44573506446645
CDHR3	1.42986198574133	3.52925000209564	6.18600928611564
MS4A8	0.806150667116018	3.43225878009583	5.72787991834149
CDHR4	0.516365973425141	1.64868448283585	4.89352226332045
AQP4	2.50832066628897	7.16579029348601	8.14100418700979
MAP3K19	0.595213732924062	1.48352704792243	4.85700915480752
RND1	3.86907716670562	4.0767147608188	7.8472848230317
LTF	3.30602143810555	4.05066852496857	7.476064737941
CRTAC1	2.05360082993526	4.41548221124712	6.80963282949677
C1orf194	0.0577545597567383	2.72993781457389	4.88145361534304
CHST9	0.128590575164444	2.63673041285025	4.88145361534304
LRRC46	0.478311214821205	2.10146886860311	4.89352226332045
SCARA5	2.11109274083072	3.91927245899682	6.53703981743398
ANKRD20A21P	0.819463002977733	2.01097227723263	4.99782418305331
DNAH10	0.917596223702259	1.58122439914869	4.89352226332045
PEBP4	2.7909689240613	6.53834790125015	7.87646090732198
VIPR1	2.41445383454319	5.31892546061795	7.17852863325189
GPM6A	1.09331212445362	3.83827389653232	5.77430664601836
CA4	0.865764047413572	3.76897043379686	5.59377045521885
RPL13AP17	0.326768877815767	0.418047464800238	4.03143313106789
RSPH4A	1.53188802610609	3.08258568424267	5.76119361576659
SFTPA1	7.69112269341332	12.0491811299929	12.9333158553622
